# Supplementary material for: The Effect of Pericellular Oxygen Levels on Proteomic Profile and Lipogenesis in 3T3-L1 Differentiated Preadipocytes Cultured on Gas-Permeable Cultureware
Source: PLoS One. 2016 Mar 29;11(3):e0152382. doi: 10.1371/journal.pone.0152382 (PMC4811553; doi:10.1371/journal.pone.0152382)
Supplement: S1 File — (XLSX) [file pone.0152382.s001.xlsx]

## Sheet: Sheet1
Oil Red O normalized to protein content
1%	4%	20%
0.5352	1.34747	1.1201
0.4103	1.11982	1.1724
0.5027	1.35091	0.8951
0.4334	1.05787	1.0288
0.4615	1.22476	0.9547
0.5308	1.28668	1.1562
Oil Red O not normalized
1%	4%	20%
2.19019	4.66531	1.2158
2.01031	5.15771	1.35245
1.52303	2.73622	1.44251
		0.506394
		0.921955
		0.560879
